# Supplementary material for: Lactate-Induced CCL8 in Tumor-Associated Macrophages Accelerates the Progression of Colorectal Cancer through the CCL8/CCR5/mTORC1 Axis
Source: Cancers (Basel). 2023 Dec 11;15(24):5795. doi: 10.3390/cancers15245795 (PMC10741879; doi:10.3390/cancers15245795)
Supplement: Supplementary file 1 [file cancers-15-05795-s001.zip]

Archive with 1 entries (1 files):
- cancers-2715900-supplementary.pdf
